# Supplementary material for: Silver Nanoparticle–PEDOT:PSS Composites as Water-Processable Anodes: Correlation between the Synthetic Parameters and the Optical/Morphological Properties
Source: Polymers (Basel). 2023 Sep 6;15(18):3675. doi: 10.3390/polym15183675 (PMC10536234; doi:10.3390/polym15183675)
Supplement: Supplementary file 1 [file polymers-15-03675-s001.zip]

Archive with 1 entries (1 files):
- polymers-2582318-supplementary.pdf
